# Supplementary material for: Predicting Spin-Dependent Phonon Band Structures of HKUST-1 Using Density Functional Theory and Machine-Learned Interatomic Potentials
Source: Int J Mol Sci. 2024 Mar 5;25(5):3023. doi: 10.3390/ijms25053023 (PMC10931957; doi:10.3390/ijms25053023)
Supplement: Supplementary file 1 [file ijms-25-03023-s001.zip]

Archive with 10 entries (10 files):
- HKUST-1_0.562THz.mp4
- HKUST-1_0.858THz.mp4
- HKUST-1_1.225THz.mp4
- HKUST-1_1.338THz.mp4
- HKUST-1_1.848THz.mp4
- HKUST-1_2.113THz.mp4
- HKUST-1_2.438THz.mp4
- HKUST-1_2.583THz.mp4
- HKUST-1_2.727THz.mp4
- supplementary materials.pdf
